# Supplementary material for: Atypical Cowpox Virus Infection in Smallpox-Vaccinated Patient, France
Source: Emerg Infect Dis. 2019 Feb;25(2):212–9. doi: 10.3201/eid2502.171433 (PMC6346447; doi:10.3201/eid2502.171433)
Supplement: Supplementary file 1 — Appendix. Additional information from the analysis of cowpox infection in a patient who had been vaccinated for smallpox. [file 17-1433-Techapp-s1.xlsx]

## Sheet: Appendix Table 1
Article DOI: https://doi.org/10.3201/eid2502.171433
Appendix Table 1. Comparison of cowpox strain France Amiens 2016 with other reported cowpox strains
Total length (bp)	A	C	G	T	N	GC content (%)	OrthoANI value (%)	Genome A length (kbp)	Genome B length (kbp)	Average aligned length (kbp)	Genome A coverage (%)	Genome B coverage (%)
219.385	72.963	37.037	36.567	72.818	0	33.55		219.3
226.424	75.675	38.086	37.706	74.957	0	33.47	98.54		225.42	142.15	64.82	63.06
212.909	70.814	35.672	35.401	71.022	0	33.38	98.24		212.16	190.238	86.75	89.67
213.043	71.21	35.859	35.258	70.716	0	33.38	98.04		212.16	138.746	63.27	65.40
220.28	73.33	37.126	36.599	73.225	0	33.47	98.02		219.3	162.38	74.04	74.04
224.499	74.831	37.729	37.261	74.678	0	33.40	98.09		224.4	100.456	45.81	44.77

## Sheet: Appendix Table 2
Article DOI: https://doi.org/10.3201/eid2502.171433
Appendix Table 2. Comparison of the main functional proteins of amino acids in Cowpox France Amiens 2016 with those of other reported strains
A33R gene in Vaccinia virus	32	69	82-84	89-91	97
CPXV_Brighton_red	V	A	SST	AAS	D
CPXV_Germany_1990_2	A	*	*	A-S	K
CPXV_HumLue09/1	V	V	*	A-S	K
CPXV_France_Amiens_2016	V	*	S-T	A-S	K
CPXV_France_Nancy_2001	A	*	S-T	A-S	K
CPXV_MarLei07/1	A	*	*	A-S	K
				CPXV was an abbreviation of cowpox virus
A34R gene in Vaccinia virus (EEV glycoprotein)	108			* represent identic amino-acid compared to the reference strain CPXV Brighton red
CPXV_Brighton_red	T			A hyphen represent a deletion compared to the reference strain CPXV Brigthon red
CPXV_Germany_1990_2	N
CPXV_HumLue09/1	N
CPXV_France_Amiens_2016	*
CPXV_France_Nancy_2001	*
CPXV_MarLei07/1	*
A36R IEV transmembrane phosphoprotein	1,20	53	104	114	124	141	203-209
CPXV_Brighton_red	MM	N	V	S	N	E	QEQDRDQ
CPXV_Germany_1990_2	*	*	*	I	*	D	Q--EQDQ
CPXV_HumLue09/1	*	*	M	S	S	D	Q--EQDQ
CPXV_France_Amiens_2016	M	K	*	S	*	E	Q--EQDQ
CPXV_France_Nancy_2001	*	*	*	I	*	D	QEQDEDQ
	*	*	*	I	*	D	QEQDEDQ
F13L palmytilated EEV membrane protein	5	99	180	291	359
CPXV_Brighton_red	A	P	L	K	E
CPXV_Germany_1990_2	*	*	V	R	D
CPXV_HumLue09/1	*	*	V	R	*
CPXV_France_Amiens_2016	S	*	V	*	*
CPXV_France_Nancy_2001	*	*	V	R	*
CPXV_MarLei07/1	*	Q	V	*	*
A56R Viral hemagglutinin	112-113	133	140-141	150-151	160	164	173	178-181	185-186	193-200	203	205	213-218	232-233	243-245	250	256
CPXV_Brighton_red	VE	I	--	DY	V	A	E	V--T	EN	T------D	T	P	AVSYTT	TD	DNE	S	N
CPXV_Germany_1990_2	ID	V	HS	ED	*	S	*	D-VT	*	T------D	P	S	HTVKYT	IN	DNE	*	S
CPXV_HumLue09/1	ID	V	HS	ED	*	*	*	D-VT	*	T------D	P	S	HTVKYT	IN	DES	A	S
CPXV_France_Amiens_2016	ID	I	HS	ED	A	*	V	DTVT	DI	SSGESTTD	P	S	HTVKYT	IN	D-S	*	S
CPXV_France_Nancy_2001	ID	I	HS	ED	*	*	*	D-VT	*	SSGESTTD	P	S	HTVKYT	IN	D-S	*	S
CPXV_MarLei07/1	ID	V	HS	ED	A	*	*	D-VT	*	TSGESTTD	P	S	HTVKYT	IN	D-S	*	S
B5R	132-134	153	156	159	227
CPXV_Brighton_red	PLR	I	D	L	D
CPXV_Germany_1990_2	SLQ	*	N	V	N
CPXV_HumLue09/1	SLQ	*	N	V	*
CPXV_France_Amiens_2016	SLQ	M	*	V	*
CPXV_France_Nancy_2001	SLQ	*	N	V	*
CPXV_MarLei07/1	SLQ	*	N	V	*
E2L	88	111	145	250	286	300	371	487	491	654
CPXV_Brighton_red	S	P	V	I	D	K	V	V	N	V
CPXV_Germany_1990_2	*	*	I	*	*	N	*	*	T	I
CPXV_HumLue09/1	T	S	I	*	E	N	*	I	*	I
CPXV_France_Amiens_2016	*	*	I	*	E	N	D	*	*	*
CPXV_France_Nancy_2001	*	*	I	L	*	N	*	*	T	*
CPXV_MarLei07/1	*	*	I	*	E	N	*	*	T	*
